# Supplementary material for: Nationwide trends in prehospital blood product use after injury 2020–2023
Source: Transfusion. 2025 Apr 4;65(Suppl 1):S30–9. doi: 10.1111/trf.18221 (PMC12035996; doi:10.1111/trf.18221)
Supplement: Supplementary file 1 — Table S1. Descriptive statistics of 2020–2023 data by year extracted from NEMSIS for Cohort 1 and Cohort 2. [file TRF-65-S30-s003.xlsx]

## Sheet: Sheet1
		Cohort 1; total N=539811							Cohort 2; total N=2388269							Cohort 1; total N=262,761							Cohort 2; total N=1,227,556
		2020; N=110,340	2021; N=127560	2022; N=144623	2023; N=157288	TOTAL	%		2020; N=500,345	2021; N=575373	2022; N=630561	2023; N=681990	TOTAL	%		2020; N=54,971	2021; N=63,045	2022; N=69,356	2023; N=75,389	TOTAL	%		2020; n=255,664	2021; N=293,958	2022; n=325,705	2023; N=352,229	TOTAL	%
Age	16-25	11643	12762	13065	13900	51370	9.51629		108863	119989	125275	135701	489828	20.5097		7486	8098	8085	8639	32308	12.2956		57098	62909	66083	71515	257605	20.9852
	26-35	12413	13793	14303	14725	55234	10.2321		101383	113803	117643	124456	457285	19.1471		7998	8693	8668	8941	34300	13.0537		48988	54406	55974	59678	219046	17.8441
	36-45	10638	12094	13187	14075	49994	9.26139		68737	79335	85961	92441	326474	13.6699		6074	6934	7388	7768	28164	10.7185		30673	35173	38170	40792	144808	11.7964
	46-55	12460	14205	15080	16236	57981	10.741		53649	60735	64323	68189	246896	10.3379		6229	7160	7436	8081	28906	11.0009		24651	27955	29695	31329	113630	9.2566
	56-65	18495	21189	24456	25897	90037	16.6794		54450	63819	71698	75995	265962	11.1362		8452	9683	11115	11508	40758	15.5114		28786	34011	38688	41256	142741	11.6281
	66-75	19042	23364	28320	31390	102116	18.917		45865	56975	68353	75517	246710	10.3301		7915	9870	11725	13324	42834	16.3015		26628	33104	40378	44620	144730	11.7901
	76-85	15564	18579	22786	26657	83586	15.4843		38358	46615	57314	66400	208687	8.738		6407	7653	9265	11012	34337	13.0678		22427	27420	33979	38887	122713	9.99653
	86-100	9028	10726	12527	13520	45801	8.48464		26401	31732	37577	40527	136237	5.70442		3628	4329	5035	5508	18500	7.04062		15029	17764	21404	22739	76936	6.26741
	>100	373	260	275	268	1176	0.217854		883	788	786	887	3344	0.140018		237	155	168	148	708	0.269446		533	476	505	483	1997	0.162681
	missing	684	588	624	620	2516	0.466089		1756	1582	1631	1877	6846	0.286651		545	470	471	460	1946	0.740597		851	740	829	930	3350	0.2729
TOTAL (for validation)						539811	100						2388269	100						262761	100						1227556	100
Sex	Female	46738	55322	63662	69395	235117	43.5554		233322	271791	300695	326753	1132561	47.4218		20905	25075	28065	30747	104792	39.8811		124003	143770	160508	173486	601767	49.0216
	Male	63268	71821	80591	87465	303145	56.1576		265505	301789	328245	353145	1248684	52.2841		33864	37735	41068	44416	157083	59.7817		130961	149333	164390	177711	622395	50.702
	unknown	90	120	131	217	558	0.10337		367	508	627	982	2484	0.104008		52	70	83	108	313	0.11912		184	285	321	503	1293	0.105331
	missing	244	297	239	211	991	0.183583		1151	1285	994	1110	4540	0.190096		150	165	140	118	573	0.218069		516	570	486	529	2101	0.171153
TOTAL (for validation)						539811	100						2388269	100						262761	100						1227556	100
Mechanism of injury	Firearm	6964	7424	7081	6845	28314	5.24517		15349	16751	16123	15521	63744	2.66905		5411	5744	5357	5257	21769	8.28472		8421	9292	8985	8766	35464	2.88899
	Stab	4520	4717	4777	4904	18918	3.50456		26210	27088	27252	28276	108826	4.55669		2636	2748	2786	2813	10983	4.17984		13796	14194	14213	14764	56967	4.64068
	Motor Vehicle Collision	20386	23594	24016	25057	93053	17.2381		143005	166206	169853	184225	663289	27.7728		12546	14329	14204	14886	55965	21.2988		63560	73112	73877	78941	289490	23.5826
	Struck by/Blunt Assault	5042	5750	5972	6365	23129	4.28465		77866	83788	87549	94623	343826	14.3965		2927	3337	3331	3618	13213	5.02852		33932	36407	38210	41443	149992	12.2188
	Fall	62601	73084	87413	98020	321118	59.4871		187439	221539	256443	281286	946707	39.6399		25171	29700	35222	39949	130042	49.4906		110320	130226	153273	168370	562189	45.7974
	Machinery	508	566	614	669	2357	0.436634		1551	1754	1837	1950	7092	0.296951		185	211	210	250	856	0.325771		664	746	811	899	3120	0.254164
	Pedestrian Struck	2452	2881	3416	3111	11860	2.19707		9079	10711	14274	11755	45819	1.9185		1594	1797	2068	1940	7399	2.81587		4713	5673	7194	6117	23697	1.93042
	Animal	662	728	865	1037	3292	0.609843		4399	4796	5686	6714	21595	0.904211		307	346	393	498	1544	0.587606		2080	2330	2764	3265	10439	0.850389
	Pedal Cyclist	772	848	967	1148	3735	0.691909		3108	3438	3930	4900	15376	0.643814		303	332	384	483	1502	0.571622		1496	1630	1827	2366	7319	0.596225
	Other	6433	7968	9502	10132	34035	6.30498		32339	39302	47614	52740	171995	7.20166		3891	4501	5401	5695	19488	7.41663		16682	20348	24551	27298	88879	7.24032
TOTAL (for validation)						539811	100						2388269	100						262761	100						1227556	100
Patient acuity	Critical	19317	22049	23005	24476	88847	16.4589		43494	49716	51393	54973	199576	8.35651		13668	15522	16171	17262	62623	23.8327		26934	30872	31550	33293	122649	9.99132
	Emergent	29226	35052	41210	46805	152293	28.2123		111000	130750	145599	161698	549047	22.9893		12687	15149	17869	20629	66334	25.245		61293	71642	80729	89747	303411	24.7167
	Lower Acuity	30169	33927	41009	46828	151933	28.1456		209851	234334	263212	292359	999756	41.8611		11502	12856	15123	17650	57131	21.7426		99494	111434	127410	142067	480405	39.1351
	Dead without resuscitation	2539	2591	2450	2165	9745	1.80526		2726	2801	2672	2420	10619	0.444632		2531	2572	2433	2148	9684	3.68548		96	111	111	122	440	0.0358436
	Missing	29089	33941	36949	37014	136993	25.378		133274	157772	167685	170540	629271	26.3484		14583	16946	17760	17700	66989	25.4943		67847	79899	85905	87000	320651	26.1211
TOTAL (for validation)						539811	100						2388269	100						262761	100						1227556	100
Primary role of EMS unit	Ground Transport	97109	110667	126191	137845	471812	87.4032		438707	498677	548727	594906	2081017	87.135		47367	53494	59196	64602	224659	85.4994		225448	256454	285206	309645	1076753	87.7152
	Air Transport	3093	4188	4384	4515	16180	2.99735		6748	8742	9262	9698	34450	1.44247		2305	3123	3247	3367	12042	4.58287		5509	7280	7624	7926	28339	2.30857
	Non-Transport Assistance	4363	5394	6135	5511	21403	3.96491		25500	30725	33345	30057	119627	5.00894		2330	2709	3006	2815	10860	4.13303		10987	12953	14632	12978	51550	4.1994
	Non-Transport Rescue	5165	6565	7053	8777	27560	5.10549		26972	34419	36021	45003	142415	5.96311		2547	3234	3367	4184	13332	5.07381		12615	16031	16670	20585	65901	5.36847
	Non-Transport Administrative	601	745	860	640	2846	0.527222		2406	2809	3206	2326	10747	0.449991		417	485	540	421	1863	0.709009		1094	1239	1573	1095	5001	0.407395
	Missing	9	1	0	0	10	0.0018525		12	1	0	0	13	0.000544327		5	0	0	0	5	0.00190287		11	1	0	0	12	0.000977552
TOTAL (for validation)						539811	100						2388269	100						262761	100						1227556	100
Location	Rural															4500	5174	5554	6104	21332	8.12		17489	20209	21520	23630	82848	6.75
	Suburban															3527	4199	4416	4775	16917	6.44		14702	16711	18021	19576	69010	5.62
	Urban															44244	50636	56398	61478	212756	80.97		212241	244399	273716	297063	1027419	83.7
	Wilderness															1120	1225	1407	1629	5381	2.05		4523	4885	5568	6197	21173	1.72
	Missing															1580	1811	1581	1403	6375	2.43		6709	7754	6880	5763	27106	2.21
TOTAL (for validation)																				262761	100.01		255664	293958	325705	352229	1227556	100
Census Division	East North Central															5012	8612	8731	9320	31675	12.05		22680	38921	40333	42785	144719	11.79
	East South Central															4006	4724	4831	4991	18552	7.06		16124	19069	19490	20688	75371	6.14
	Middle Atlantic															4084	3306	3657	4021	15068	5.73		16362	15523	17086	17962	66933	5.45
	Mountain															4482	5775	6374	6844	23475	8.93		26495	32177	34761	36112	129545	10.55
	New England															1556	2442	3380	3498	10876	4.14		6418	10125	14083	14215	44841	3.65
	Pacific															7015	9334	9673	10579	36601	13.93		35958	45861	48152	52470	182441	14.86
	South Atlantic															14971	14172	17761	20574	67478	25.68		70299	65749	82322	94632	313002	25.5
	West North Central															3304	4721	5055	5584	18664	7.1		15956	22305	22965	25689	86915	7.08
	West South Central															10540	9956	9892	9969	40357	15.36		45356	44203	46494	47623	183676	14.96
	Missing															1	3	2	9	15	0.01		16	25	19	53	113	0.01
TOTAL (for validation)																				262761	99.99						1227556	99.99
Table S1. Descriptive statistics of 2020-2023 data by year extracted from NEMSIS for Cohort 1 and Cohort 2.
