# Supplementary material for: Nationwide trends in prehospital blood product use after injury 2020–2023
Source: Transfusion. 2025 Apr 4;65(Suppl 1):S30–9. doi: 10.1111/trf.18221 (PMC12035996; doi:10.1111/trf.18221)
Supplement: Supplementary file 2 — Table S2. Adult trauma patients potentially eligible for prehospital blood product by year. [file TRF-65-S30-s001.xlsx]

## Sheet: Sheet1
		Cohort 1 (SBP<90 and HR>108; or SBP<70)						Cohort 2 (Shock Index ≥1)
Year	Total Trauma Activations (n)	Potentially eligible patients (n)	Proportion (Potentially eligible patients/ total patients)	Lower CI	Upper CI		Potentially eligible patients (n)	Proportion (Potentially eligible patients/ total patients)	Lower CI	Upper CI
2020	4288436	54971	0.0128184	0.0127122	0.0129253		255664	0.0596171	0.0593932	0.0598416
2021	4932039	63045	0.0127827	0.0126838	0.0128823		293958	0.0596017	0.0593929	0.059811
2022	5465605	69356	0.0126895	0.0125959	0.0127837		325705	0.0595918	0.0593934	0.0597905
2023	5678552	75389	0.0132761	0.0131821	0.0133706		352229	0.062028	0.0618297	0.0622267
Table S2. Adult trauma patients potentially eligible for prehospital blood product by year as a proportion of total trauma activations with 95% confidence intervals. The increase from 2020 to 2023 was statistically significant (p<0.001).
