# Supplementary material for: Nationwide trends in prehospital blood product use after injury 2020–2023
Source: Transfusion. 2025 Apr 4;65(Suppl 1):S30–9. doi: 10.1111/trf.18221 (PMC12035996; doi:10.1111/trf.18221)
Supplement: Supplementary file 3 — Table S3. Adult trauma patients who received prehospital blood product by year. [file TRF-65-S30-s004.xlsx]

## Sheet: Sheet1
	Cohort 1 (SBP<90 and HR>108; or SBP<70)						Cohort 2 (Shock Index ≥1)
Year	Potentially eligible patients (n)	Patients receiving blood product (n)	Proportion	Lower CI	Upper CI		Potentially eligible patients (n)	Patients receiving blood product (n)	Proportion	Lower CI	Upper CI
2020	54971	352	0.0064034	0.0057537	0.007106		255664	458	0.0017914	0.0016312	0.0019631
2021	63045	668	0.0105956	0.009811	0.0114257		293958	849	0.0028882	0.0026974	0.0030888
2022	69356	603	0.0086943	0.0080168	0.0094134		325705	803	0.0024654	0.002298	0.0026418
2023	75389	666	0.0088342	0.0081785	0.009528		352229	876	0.002487	0.0023252	0.0026571
Table S3. Adult trauma patients who received prehospital blood product by year as a proportion of total potentially eligible patients with 95% confidence intervals. The increase from 2020 to 2023 was statistically significant (p<0.001).
